# Supplementary material for: Comparative Pathway Integrator: A Framework of Meta-Analytic Integration of Multiple Transcriptomic Studies for Consensual and Differential Pathway Analysis
Source: Genes (Basel). 2020 Jun 24;11(6):696. doi: 10.3390/genes11060696 (PMC7348908; doi:10.3390/genes11060696)
Supplement: Supplementary file 1 [file genes-11-00696-s001.zip]

Archive with 4 entries (4 files):
- Supplementary Figures.docx
- Supplementary File B.csv
- Supplementary File C.csv
- Supplementary File D.csv
